# Supplementary material for: Perceiving Object Shape from Specular Highlight Deformation, Boundary Contour Deformation, and Active Haptic Manipulation
Source: PLoS One. 2016 Feb 10;11(2):e0149058. doi: 10.1371/journal.pone.0149058 (PMC4749382; doi:10.1371/journal.pone.0149058)
Supplement: S1 Dataset — (XLS) [file pone.0149058.s001.xls]

## Sheet: Sheet1
Experiment 1, Bell Pepper Objects
Entries are shape matching accuracies (% correct)
	BC: boundary contours only
	moving	stationary
Participant 1	63.3	40
Participant 2	40	26.7
Participant 3	36.7	26.7
Participant 4	43.3	26.7
Participant 5	63.3	20
Participant 6	60	30
mean	51.1	28.35
	SH: specular highlights only
	moving	stationary
Participant 7	36.7	10
Participant 8	46.7	13.3
Participant 9	36.7	13.3
Participant 10	33.3	16.7
Participant 11	46.7	30
Participant 12	46.7	3.3
mean	41.1333	14.4333
	SH+BC: specular highlights+boundary contours
	moving	stationary
Participant 13	43.3	30
Participant 14	60	30
Participant 15	36.7	46.7
Participant 16	53.3	26.7
Participant 17	66.7	13.3
Participant 18	83.3	60
mean	57.2167	34.45
	VT+BC: volumetric texture+boundary contours
	moving	stationary
Participant 19	56.7	26.7
Participant 20	43.3	33.3
Participant 21	60	16.7
Participant 22	60	13.3
Participant 23	53.3	36.7
Participant 24	76.7	36.7
mean	58.3333	27.2333
	H: Haptics
	moving	stationary
Participant 25	70	23.3
Participant 26	63.3	56.7
Participant 27	73.3	23.3
Participant 28	56.7	40
Participant 29	60	23.3
Participant 30	30	33.3
mean	58.8833	33.3167
