# Supplementary material for: Perceiving Object Shape from Specular Highlight Deformation, Boundary Contour Deformation, and Active Haptic Manipulation
Source: PLoS One. 2016 Feb 10;11(2):e0149058. doi: 10.1371/journal.pone.0149058 (PMC4749382; doi:10.1371/journal.pone.0149058)
Supplement: S2 Dataset — (XLS) [file pone.0149058.s002.xls]

## Sheet: Sheet1
Experiment 2, Glaven Objects
Entries are shape matching accuracies (% correct)
	BC: boundary contours only
	moving	stationary
Participant 1	16.7	23.3
Participant 2	10	33.3
Participant 3	30	20
Participant 4	43.3	33.3
Participant 5	43.3	43.3
Participant 6	40	10
mean	30.55	27.2
	SH: specular highlights only
	moving	stationary
Participant 7	36.7	20
Participant 8	46.7	13.3
Participant 9	33.3	13.3
Participant 10	20	10
Participant 11	23.3	20
mean	32	15.32
	SH+BC: specular highlights+boundary contours
	moving	stationary
Participant 12	20	36.7
Participant 13	63.3	33.3
Participant 14	33.3	30
Participant 15	33.3	40
Participant 16	46.7	40
mean	39.32	36
	VT+BC: volumetric texture+boundary contours
	moving	stationary
Participant 17	50	30
Participant 18	30	33.3
Participant 19	50	46.7
Participant 20	46.7	26.7
Participant 21	40	36.7
Participant 22	46.7	30
mean	43.9	33.9
	H: Haptics
	moving	stationary
Participant 23	30	20
Participant 24	50	26.7
Participant 25	46.7	30
Participant 26	80	40
Participant 27	53.3	50
mean	52	33.34
