# Supplementary material for: Perceiving Object Shape from Specular Highlight Deformation, Boundary Contour Deformation, and Active Haptic Manipulation
Source: PLoS One. 2016 Feb 10;11(2):e0149058. doi: 10.1371/journal.pone.0149058 (PMC4749382; doi:10.1371/journal.pone.0149058)
Supplement: S3 Dataset — (XLS) [file pone.0149058.s003.xls]

## Sheet: Sheet1
Experiment 2, Glaven Objects
Entries are shape matching accuracies (% correct)
	BC: boundary contours only
	moving, low complexity	moving, high complexity	stationary, low complexity	stationary, high complexity
Participant 1	21.4	12.5	27.3	21.1
Participant 2	9.5	11.1	41.7	27.8
Participant 3	40	20	22.2	16.7
Participant 4	35.7	50	50	18.8
Participant 5	53.8	35.3	40	46.7
Participant 6	46.7	33.3	8.3	11.1
mean	34.5167	27.0333	31.5833	23.7
	SH: specular highlights only
	moving, low complexity	moving, high complexity	stationary, low complexity	stationary, high complexity
Participant 7	46.2	29.4	23.1	17.6
Participant 8	41.2	53.8	0	25
Participant 9	29.4	38.5	18.8	7.1
Participant 10	7.1	31.2	7.7	11.8
Participant 11	26.7	20	22.2	16.7
mean	30.12	34.58	14.36	15.64
	SH+BC: specular highlights+boundary contours
	moving, low complexity	moving, high complexity	stationary, low complexity	stationary, high complexity
Participant 12	15.4	23.5	41.2	30.8
Participant 13	68.4	54.5	35.7	31.2
Participant 14	50	18.8	22.2	41.7
Participant 15	43.8	21.4	46.2	35.3
Participant 16	69.2	29.4	52.9	23.1
mean	49.36	29.52	39.64	32.42
	VT+BC: volumetric texture+boundary contours
	moving, low complexity	moving, high complexity	stationary, low complexity	stationary, high complexity
Participant 17	52.9	38.5	25	33.3
Participant 18	75	33.3	25	33.3
Participant 19	41.7	22.2	41.7	27.8
Participant 20	63.2	27.3	66.7	16.7
Participant 21	61.1	25	46.7	6.7
Participant 22	50	33.3	46.7	26.7
mean	57.3167	29.9333	41.9667	24.0833
	H: Haptics
	moving, low complexity	moving, high complexity	stationary, low complexity	stationary, high complexity
Participant 23	26.1	42.9	27.8	8.3
Participant 24	52.6	45.5	28.6	25
Participant 25	72.7	31.6	30.8	29.4
Participant 26	86.7	73.3	64.3	18.8
Participant 27	64.7	38.5	77.8	8.3
mean	60.56	46.36	45.86	17.96
